# Supplementary material for: A Deep Learning-Based Sensing System for Identifying Salmon and Rainbow Trout Meat and Grading Freshness for Consumer Protection
Source: Sensors (Basel). 2025 Oct 11;25(20):6299. doi: 10.3390/s25206299 (PMC12567205; doi:10.3390/s25206299)
Supplement: Supplementary file 1 [file sensors-25-06299-s001.zip]

Archive with 1 entries (1 files):
- sensors-3880111-supplementary.pdf
